# Supplementary material for: RELIEF: A Digital Health Tool for the Remote Self-Reporting of Symptoms in Patients with Cancer to Address Palliative Care Needs and Minimize Emergency Department Visits
Source: Curr Oncol. 2021 Oct 21;28(6):4273–80. doi: 10.3390/curroncol28060363 (PMC8544531; doi:10.3390/curroncol28060363)
Supplement: Supplementary file 1 [file curroncol-28-00363-s001.zip]

Archive with 1 entries (1 files):
- curroncol-1364976-supplementary.pdf
